# Supplementary material for: Hybrid prediction of infections and deaths due to COVID-19 in two Colombian data series
Source: PLoS One. 2023 Jun 8;18(6):e0286643. doi: 10.1371/journal.pone.0286643 (PMC10249875; doi:10.1371/journal.pone.0286643)
Supplement: S1 File — (ZIP) [file pone.0286643.s001.zip]

Archive with 9 entries (9 files):
- Fig 1.pdf
- Fig2.pdf
- Table 1.xlsx
- Table 2.xlsx
- Table 3.xlsx
- Table 4.xlsx
- Table 5.xlsx
- Table 6.xlsx
- Code.r
