# Supplementary material for: Hybrid prediction of infections and deaths due to COVID-19 in two Colombian data series
Source: PLoS One. 2023 Jun 8;18(6):e0286643. doi: 10.1371/journal.pone.0286643 (PMC10249875; doi:10.1371/journal.pone.0286643)
Supplement: S1 File — (ZIP) [file pone.0286643.s001.zip › Table 1.xlsx]

## Sheet: Hoja1
Table 1. True values of parameters, and posterior mean, RB, MSE and 95% credible intervals
of parameter estimates of the SIRD model for n = 30
			n=30
				RB	MSE	Quantile
	Parameter	True	Post. Mean			0.025	0.975
	R0	1.1	1.1096	0.0088	0.0021	1.0581	1.2337
θ1	ϕ	0.7	0.7728	0.1040	0.0320	0.3934	0.9589
	γ	0.2	0.1410	-0.2947	0.0161	0.0295	0.4457
	R0	1.5	1.5138	0.0092	0.0101	1.3831	1.733
θ2	ϕ	0.3	0.3258	0.0862	0.0065	0.1738	0.4468
	γ	0.1	0.0767	-0.2324	0.0016	0.0331	0.1378
	R0	3	2.9572	-0.0142	0.9828	1.4665	4.7788
θ3	ϕ	0.08	0.0948	0.1852	0.0037	0.0063	0.2308
	γ	0.02	0.0213	0.0663	0.0005	0.0037	0.0861
