# Supplementary material for: Hybrid prediction of infections and deaths due to COVID-19 in two Colombian data series
Source: PLoS One. 2023 Jun 8;18(6):e0286643. doi: 10.1371/journal.pone.0286643 (PMC10249875; doi:10.1371/journal.pone.0286643)
Supplement: S1 File — (ZIP) [file pone.0286643.s001.zip › Table 2.xlsx]

## Sheet: Hoja1
Table 2. True values of parameters, and posterior mean, RB, MSE and 95% credible intervals
of parameter estimates of the SIRD model for n = 60
			n = 60
		True	Post. Mean	RB	MSE	Quantile
						0.025	0.975
	R0	1.1	11005	0.0004	2.9e-05	1.0893	1.1121
θ1	ϕ	0.7	0.7538	0.0769	0.0062	0.6391	0.8762
	γ	0.2	0.1445	-0.2770	0.0046	0.0747	0.2413
	R0	1.5	1.4988	-0.0007	0.0002	1.4756	1.522
θ2	ϕ	0.3	0.3124	0.0413	0.0010	0.2245	0.3651
	γ	0.1	0.0888	-0.1112	0.0010	0.0463	0.1805
	R0	3	3.2138	0.0712	0.6397	1.824	4.8917
θ3	ϕ	0.08	0.0563	-0.2959	0.0014	0.0027	0.1099
	γ	0.02	0.0177	-0.1144	0.0005	0.0007	0.0914
