# Supplementary material for: Hybrid prediction of infections and deaths due to COVID-19 in two Colombian data series
Source: PLoS One. 2023 Jun 8;18(6):e0286643. doi: 10.1371/journal.pone.0286643 (PMC10249875; doi:10.1371/journal.pone.0286643)
Supplement: S1 File — (ZIP) [file pone.0286643.s001.zip › Table 3.xlsx]

## Sheet: Hoja1
Table 3. Selection criteria of Bayesian models for Calarcá
Model	LPML	DIC3
π1 (θ | z)	-119.49	236.114
π2 (θ | z)	-120.134	235.822
