# Supplementary material for: Hybrid prediction of infections and deaths due to COVID-19 in two Colombian data series
Source: PLoS One. 2023 Jun 8;18(6):e0286643. doi: 10.1371/journal.pone.0286643 (PMC10249875; doi:10.1371/journal.pone.0286643)
Supplement: S1 File — (ZIP) [file pone.0286643.s001.zip › Table 4.xlsx]

## Sheet: Hoja1
Table 4. Bayesian estimations of the parameters of the SIRD model for Calarcá
	Post.		Quantile
Parameter	mean		2.5%	97.5%
R0	1107	0.006	1096	1122
ϕ	0.126	0.005	0.113	0.135
γ	0.0028	0.002	0.00008	0.0092
