# Supplementary material for: Hybrid prediction of infections and deaths due to COVID-19 in two Colombian data series
Source: PLoS One. 2023 Jun 8;18(6):e0286643. doi: 10.1371/journal.pone.0286643 (PMC10249875; doi:10.1371/journal.pone.0286643)
Supplement: S1 File — (ZIP) [file pone.0286643.s001.zip › Table 6.xlsx]

## Sheet: Hoja1
Table 6. Bayesian estimations of the parameters of the SIRD model for Pasto
	Post.		Quantile
Parameter	mean		2.5%	97.5%
R0	1.659	0.0918	1.494	1.879
ϕ	0.071	0.0090	0.053	0.092
γ	0.0030	0.0003	0.0026	0.0038
