# Supplementary material for: Hybrid prediction of infections and deaths due to COVID-19 in two Colombian data series
Source: PLoS One. 2023 Jun 8;18(6):e0286643. doi: 10.1371/journal.pone.0286643 (PMC10249875; doi:10.1371/journal.pone.0286643)
Supplement: S1 File — (ZIP) [file pone.0286643.s001.zip › Code.r]

#This work extends the master degree work from �vila-Ayala(2016)


rm(list=ls(all=TRUE))
library(coda)
library(deSolve)
require(deSolve)
library(Rtwalk)
library(fields)
library(nlme)
library(caTools)
### Data

# Data of Pasto

#Number of cases
#y<-c(3,0,0,2,0,2,0,0,0,0,0,1,0,0,3,1,1,0,2,0,1,0,0,1,1,0,1,5,2,0,0,2,2,1,0,0,0,2,1,2,1,2,0,6,3,7,5,6,0,0,1,5,1,13,7,4,3,2,5,13,24,14,15,20,22,15,16,3,25,15,6,9,4,12,19,5,6,14,6,2,6,32,20,24,21,24,27,23,53,53,45,36,39,33,28,44,85,73,106,70,34,89,95,146,247,175,143,69,140,145,130,217,221,111,72,84,124,135,187,174,152,65,186,186,192,171,159)
#Number of deaths
#d<-c(0,0,0,0,0,0,0,0,0,0,0,1,0,0,0,0,0,0,1,0,0,0,0,0,0,0,0,0,0,0,0,0,0,0,0,0,0,0,1,0,0,0,1,0,0,1,0,0,0,0,0,0,1,0,0,0,0,1,0,0,0,0,0,1,0,1,1,0,1,0,0,1,1,1,0,0,1,0,0,0,2,0,0,0,0,0,1,0,2,0,1,1,1,1,0,1,1,2,1,2,0,1,1,0,1,5,2,5,5,1,3,1,4,3,7,4,0,5,6,2,5,8,4,9,5,10,3)
#Total number of individuals in the city
#N=392589

#Data of Calarc�
#Number of cases
y<-c(0 ,0 ,0 ,1 ,0 ,0 ,0 ,4 ,0 ,0 ,0 ,0 ,0 ,0 ,0 ,0 ,0 ,1 ,0 ,0 ,0 ,0 ,0 ,0 ,0 ,0 ,0 ,0 ,0 ,0 ,0 ,0 ,0 ,0 ,0 ,0 ,0 ,0 ,0 ,0 ,0 ,0 ,1 ,0 ,0 ,0 ,0 ,0 ,0 ,0 ,0 ,1 ,0 ,0 ,0 ,1 ,1 ,2 ,1 ,0 ,0 ,0 ,0 ,0 ,2 ,1 ,0 ,0 ,1 ,0 ,1 ,1 ,0 ,0 ,0 ,0 ,1 ,0 ,1 ,1 ,0 ,0 ,0 ,0 ,3 ,2 ,1 ,0 ,0 ,1 ,0 ,0 ,0 ,0 ,0 ,0 ,0 ,0 ,2 ,2 ,0 ,1 ,0 ,0 ,1 ,0 ,0 ,1 ,0 ,0 ,0 ,0 ,0 ,1 ,1 ,2 ,0 ,0 ,0 ,1 ,0 ,2 ,1 ,1 ,1 ,0 ,0 ,1 ,3 ,2)
#Number of deaths
d<-c(0 ,0 ,0 ,0 ,0 ,0 ,0 ,0 ,0 ,0 ,0 ,0 ,0 ,0 ,0 ,0 ,0 ,0 ,0 ,0 ,0 ,0 ,0 ,0 ,0 ,0 ,0 ,0 ,0 ,0 ,0 ,0 ,0 ,0 ,0 ,0 ,0 ,0 ,0 ,0 ,0 ,0 ,0 ,0 ,0 ,0 ,0 ,0 ,0 ,0 ,0 ,0 ,0 ,0 ,0 ,0 ,0 ,0 ,0 ,0 ,0 ,0 ,0 ,0 ,0 ,0 ,0 ,0 ,0 ,0 ,0 ,0 ,0 ,0 ,0 ,1 ,0 ,0 ,0 ,0 ,0 ,0 ,0 ,0 ,0 ,0 ,0 ,0 ,0 ,0 ,0 ,0 ,0 ,0 ,0 ,0 ,0 ,0 ,0 ,0 ,0 ,0 ,0 ,0 ,0 ,0 ,0 ,1 ,0 ,0 ,0 ,0 ,0 ,0 ,0 ,0 ,0 ,0 ,0 ,0 ,0 ,0 ,0 ,0 ,0 ,0 ,0 ,0 ,0 ,0)
#Total number of individuals in the city
N=74890


times<-seq(0,length(y),length=length(y)+1)

# Hiperparameters
R0min<-1
R0max<-3
gamma_0<-0
gamma_1<-1
alpha_0<-0
alpha_1<-1

# Initial conditions
I0real<-4
ReReal<-0
d0<-0

# initial proposal
R0minP<-1
R0maxP<-3

# Length of chain
k<-300


#### Solving the reparametrized deterministic SIRD model 
SIRDEquations<-function(theta,t=times){
  SIRDEq <- function(t, x, theta) { 
    with(as.list(c(theta, x)), 
         { 
           ds <- -R0*(alp+gam)*s*i 
           di <- R0*(alp+gam)*s*i-(alp+gam)*i
           dm <- gam*i
           dr <- alp*i
           res <- c(ds, di,dm ,dr) 
           list(res) }
    ) }
  ## Solver
  out <- lsoda(InitialSIRD, t, SIRDEq, theta)
  out[which(out[,3]<0),3]<-0
  out[which(out[,4]<0),4]<-0
  return(out)
}

InitialSIRD<-c(s=1-I0real/N-ReReal/N-d0/N,i=I0real/N,d=d0/N,r=ReReal/N)

SI<-function(R_0,alp0,gam0,t){ ifelse(t==0,si<-InitialSIRD[1]*InitialSIRD[2],si<-prod(SIRDEquations(theta=c(R0=R_0,alp=alp0,
                                                gam=gam0),t=c(0,t))[-1,2:3]))
  return(si)
}

# Solving the integral_ ti ^tf N*beta*si
lambda<-function(R_0,alp0,gam0,ti,tf){
  grid<-seq(ti,tf,length=15)
  R0Ksi<-R_0*N*(alp0+gam0)*Vectorize(SI)(R_0,alp0,gam0,grid)
  return(trapz(grid,R0Ksi))
}

#Death rate in an interval.
inf<-function(R_0,alp0,gam0,t){
  ifelse(t==0, i<-InitialSIRD[2],i<-SIRDEquations(c(R0=R_0,alp=alp0,gam=gam0),c(0,t))[-1,3])
  return(i)
}

#integral_ ti ^tf alp i
lambda1<-function(R_0,alp0,gam0,ti,tf){
  grid<-seq(ti,tf,length=15)
  R0Ksi1<-gam0*N*Vectorize(inf)(R_0,alp0,gam0,grid)
  return(trapz(grid,R0Ksi1))
}

mean_y<-function(R_0,alp0,gam0,dat1=y){
  py<-vector()
  for(i in 1:(length(times)-1))
    py[i]<- lambda(R_0,alp0,gam0,times[i],times[i+1])
  return(py)
}

mean_d<-function(R_0,alp0,gam0,dat2=d){
  pm<-vector()
  for(i in 1:(length(times)-1))
    pm[i]<- lambda1(R_0,alp0,gam0,times[i],times[i+1])
  return(pm)
}

MeanVector<-function(R_0,alp0,gam0,dat1=y,dat2=d){
  MeanVector<-c(mean_y(R_0,alp0,gam0,dat1=y),mean_d(R_0,alp0,gam0,dat2=d))
return(MeanVector)}

logver1<-function(R_0,alp0,gam0,dat1=y){
  lv1<-vector()
  for(i in 1:(length(times)-1))
    lv1[i]<- dpois(y[i],lambda(R_0,alp0,gam0,times[i],times[i+1]),log=T)
  return(sum(lv1))
}

logver2<-function(R_0,alp0,gam0,dat2=d){
  lv2<-vector()
  for(i in 1:(length(times)-1))
    lv2[i]<- dpois(d[i],lambda1(R_0,alp0,gam0,times[i],times[i+1]))
  return(lv2)
}

logver<-function(R_0,alp0,gam0,dat1=y,dat2=d){
  lv<-logver1(R_0,alp0,gam0,dat1=y)+logver2(R_0,alp0,gam0,dat2=d)
  return(sum(lv))
}

logaprioris<-function(R_0,alp0,gam0,id,min_R=R0min,max_R=R0max,min_a=alpha_0,
                                   max_a=alpha_1,min_g=gamma_0,max_g=gamma_1){
  if(id==1) logap<-sum(dexp(R_0,min_R,log=T),dbeta(alp0,min_a,max_a,log=T),
                                              dbeta(gam0,min_g,max_g,log=T))
  else logap<-sum(log(1/(max_R-min_R))+log(R_0>min_R&R_0<max_R),
  log(1/(max_a-min_a))+log(alp0>min_a&alp0<max_a),log(1/(max_g-min_g))+
  log(gam0>min_g&gam0<max_g))
  return(logap)
}

# Log posterior
logpost<-function(R_0,alp0,gam0,id){
  lp<- logver(R_0,alp0,gam0,dat1=y,dat2=d)+logaprioris(R_0,alp0,gam0,id=id)
  if(is.nan(lp)) lp<- -Inf
  return(suppressWarnings(lp))
}

vectorini<-function(R0minP,R0maxP,alp0minP,alp0maxP,gam0minP,gam0maxP){
while(TRUE){
x0=c(runif(1,R0minP,R0maxP),runif(1,alp0minP,alp0maxP),runif(1,gam0minP,gam0maxP))
xp0=c(runif(1,R0minP,R0maxP),runif(1,alp0minP,alp0maxP),runif(1,gam0minP,gam0maxP))
MeanVector1<-c(MeanVector(x0[1],x0[2],x0[3],dat1=y,dat2=d),MeanVector(xp0[1],xp0[2],xp0[3],dat1=y,dat2=d))
if(sum(MeanVector1==0)==0)return(list(x0=x0,xp0=xp0))
}}

sup1<-function(theta){if(theta[1]>0&theta[2]>0&theta[3]>0&sum(MeanVector(theta[1],theta[2],theta[3],dat1=y,dat2=d)==0)<1)return(TRUE)
else(return(FALSE))}
menoslogpost1<-function(theta) return(-logpost(theta[1],theta[2],theta[3],id=2))

cadena_convergente<-function(R0minP,R0maxP,alp0minP,alp0maxP,gam0minP,gam0maxP){
while(TRUE){
vectores_iniciales<-vectorini(R0minP,R0maxP,alp0minP,alp0maxP,gam0minP,gam0maxP)
x0<-vectores_iniciales$x0
xp0<-vectores_iniciales$xp0
# -logposterior 1
simtwalk1<-Runtwalk(k,dim=3,Obj=menoslogpost1,Supp=sup1,x0=x0,xp0=xp0)
return(simtwalk1)
}}

t<-proc.time()
Muestras<-cadena_convergente(R0minP,R0maxP,0,1,0,1)
proc.time()-t
